# Supplementary material for: Impact of Extreme Weather Disasters on China’s Barley Industry under the Background of Trade Friction—Based on the Partial Equilibrium Model
Source: Foods. 2022 May 26;11(11):1570. doi: 10.3390/foods11111570 (PMC9180676; doi:10.3390/foods11111570)
Supplement: Supplementary file 1 [file foods-11-01570-s001.zip]

Archive with 1 entries (1 files):
- foods-1738414-supplementary.pdf
